# Supplementary material for: Microbial Communities on Plastic Polymers in the Mediterranean Sea
Source: Front Microbiol. 2021 Jun 16;12:673553. doi: 10.3389/fmicb.2021.673553 (PMC8243005; doi:10.3389/fmicb.2021.673553)
Supplement: Supplementary Table 2 — FISH probes used in this study. [file Table_2.XLSX]

## Sheet: Sheet1
Probe name	Target	Sequence (5’ - 3’)	Formamide [%]	Target	Reference
ARCH915a	Archaea	GTG CTC CCC CGC CAA TTC CT	35	16S rRNA	Stahl and Amann, 1991
EUK516	Eukaryotes	ACC AGA CTT GCC CTCC 0	0	18S rRNA	Amann et al., 1990
EUB338 I	Most Bacteria	GCT GCC TCC CGT AGG AGT	35	16S rRNA	Amann et al., 1990
EUB338 III	Verrucomicrobia	GCT GCC ACC CGT AGG TGT	35	16S rRNA	Daims et al., 1999
Gam42a	Gammaproteobacteria	GCC TTC CCA CAT CGT TT	35	23S r RNA	Manz et al.,1992
Pla46	Planctomycetes except Phycisphaerae	GAC TTG CAT GCC TAA TCC	30	16S rRNA	Neef et al., 1998
