# Supplementary material for: Microbial Communities on Plastic Polymers in the Mediterranean Sea
Source: Front Microbiol. 2021 Jun 16;12:673553. doi: 10.3389/fmicb.2021.673553 (PMC8243005; doi:10.3389/fmicb.2021.673553)
Supplement: Supplementary Table 3 — Top 10 dominant phyla in total 16S rRNA gene read counts per polymer type. [file Table_3.XLSX]

## Sheet: Sheet1
Phylum	Polymer type	Mean read abundance (%)	SD
Proteobacteria	PE	54.21	11.16
	PP	37.83	18.08
	PS	27.42	8.61
Bacteroidetes	PE	27.58	10.22
	PP	40.65	17.84
	PS	41.32	10.74
Cyanobacteria	PE	3.73	4.66
	PP	14.27	15.39
	PS	8.78	6.11
Planctomycetes	PE	5.03	4.13
	PP	1.46	2.19
	PS	1.66	2.19
Thaumarchaeota	PE	0.18	0.36
	PP	0.31	0.79
	PS	5.68	8.39
Actinobacteria	PE	3.32	4.52
	PP	0.68	0.98
	PS	0.29	0.46
Acidobacteria	PE	2.08	2.17
	PP	0.4	0.66
	PS	0.24	0.13
Lentisphaerae	PE	0.43	1.72
	PP	0.07	0.1
	PS	0.09	0.11
Chloroflexi	PE	0.65	0.61
	PP	0.43	0.63
	PS	0.32	0.21
Omnitrophicaeota	PE	0.08	0.11
	PP	0.06	0.08
	PS	0.6	0.65
Verrucomicrobia	PE	0.54	0.29
	PP	0.35	0.32
	PS	0.35	0.3
Patescibacteria	PE	0.41	0.71
	PP	0.19	0.19
	PS	0.47	0.27
Dadabacteria	PE	0.32	0.55
	PP	0.19	0.31
	PS	0.35	0.54
Epsilonbacteraeota	PE	0.01	0.01
	PP	0.24	0.41
	PS	0.08	0.05
